# Supplementary material for: Sublethal Radiation Affects Antigen Processing and Presentation Genes to Enhance Immunogenicity of Cancer Cells
Source: Int J Mol Sci. 2020 Apr 7;21(7):2573. doi: 10.3390/ijms21072573 (PMC7178186; doi:10.3390/ijms21072573)
Supplement: Supplementary file 1 [file ijms-21-02573-s001.zip]

Archive with 2 entries (2 files):
- Supplementary_materials.pdf
- Table S1.xlsx
